# Supplementary material for: Sub-Chronic Difenoconazole Exposure Induced Gut Microbiota Dysbiosis in Mice
Source: Toxics. 2022 Jan 12;10(1):34. doi: 10.3390/toxics10010034 (PMC8780654; doi:10.3390/toxics10010034)
Supplement: Supplementary file 1 [file toxics-10-00034-s001.zip]

Archive with 1 entries (1 files):
- toxics-1507632 -proof supplementary.pdf
